# Supplementary material for: Predictive Modeling of Lapses in Care for People Living with HIV in Chicago: Algorithm Development and Interpretation
Source: JMIR Public Health Surveill. 2023 May 17;9:e43017. doi: 10.2196/43017 (PMC10233431; doi:10.2196/43017)
Supplement: Multimedia Appendix 1 [file publichealth_v9i1e43017_app1.xlsx]

## Sheet: Sheet1
Variable	Explanation	Values	Codes
Male gendera	Gender is Male	Yes, gender is male	Demographic information provided by CAPriCORN
		No, gender is not male
Female gendera	Gender is Female	Yes, gender is female	Demographic information provided by CAPriCORN
		No, gender is not female
Unknown genderᵃ	Gender is Unknown	Yes, gender is unknown	Demographic information provided by CAPriCORN
		No, gender is not unknown
Hispanicᵃ	Hispanic	Hispanic/Latino	Demographic information provided by CAPriCORN
		Non-Hispanic/Latino
Native American raceᵃ	Race is Native American	Yes, race is Native American	Demographic information provided by CAPriCORN
		No, race is not Native American
Asian raceᵃ	Race is Asian	Yes, race is Asian	Demographic information provided by CAPriCORN
		No, race is not Asian
Black/African-American raceᵃ	Race is Black/African-American	Yes, race is Black/African-American	Demographic information provided by CAPriCORN
		No, race is not Black/African-American
Multiracial raceᵃ	Race is Multiracial	Yes, race is multiracial	Demographic information provided by CAPriCORN
		No, race is not multiracial
Native Hawaiian/Pacific Islander race	Race is Native Hawaiian/Pacific Islander	Yes, race is Native Hawaiian/Pacific Islander	Demographic information provided by CAPriCORN
		No, race is not Native Hawaiian/Pacific Islander
White raceᵃ	Race is White	Yes, race is White	Demographic information provided by CAPriCORN
		No, race is not White
Unknown raceᵃ	Race is Unknown	Yes, race is unknown	Demographic information provided by CAPriCORN
		No, race is not unknown
Ageᵃ	Age	Less than 25 years old	Encounter information provided by CAPriCORN
		25 to less than 35 years old
		35 to less than 45 years old
		45 to less than 55 years old
		55 years old or older
Previously retained in careᵃ	Having a HIV care encounter within the previous 12 months	Yes, had a HIV care encounter in the previous 12 months	Encounter information provided by CAPriCORN
		No, did not have a HIV care encounter in the last 12 months
ID providerᵃ	Provider specialty is Infectious Disease	Yes, provider specialty is Infectious Disease	NPI taxonomy codes including: [1] "207RI0200X" [2] "2080P0208X"
		No, provider specialty is not Infectious Disease
Emergency Medicine providerᵃ	Provider specialty is Emergency Medicine	Yes, provider specialty is Emergency Medicine	NPI taxonomy codes including: [1] "207P00000X" [2] “207PE0004X" [3] "207PP0204X" [4] “2080P0204X" [5] "207PH0002X" [6] ”207PT0002X"
		No, provider specialty is not Emergency Medicine
Psychiatry providerᵃ	Provider specialty is Psychiatry	Yes, provider specialty is Psychiatry	NPI taxonomy codes including: [1] "2084P0800X" [2] “2084N0400X" [3] "2084N0402X" [4] “163WP0809X" [5] "2084P0804X" [6] ”2084B0040X" [7] "2084N0600X" [8] “103TC0700X" [9] "102L00000X" [10] “2084S0012X" [11] "364SP0808X" [12] "2084P0805X" [13] "103T00000X" [14] "103TC2200X" [15] "363LP0808X" [16] “2084A0401X" [17] "2084P0802X" [18] ”2084P0015X"
		No, provider specialty is not Psychiatry
Surgery/Anesthesiology providerᵃ	Provider specialty is Surgery or Anesthesiology	Yes, provider specialty is Surgery or Anesthesiology	NPI taxonomy codes including: [1] "208600000X" [2] "207L00000X" [3] "207T00000X" [4] "207X00000X" [5] "2086S0129X" [6] "208C00000X" [7] "363AS0400X" [8] "208200000X" [9] "204F00000X" [10] "208G00000X" [11] "1223S0112X" [12] "213ES0103X" [13] "207LC0200X" [14] "213ES0131X" [15] "207LP2900X" [16] "207XS0106X" [17] "207XS0117X" [18] "2082S0105X" [19] "2086X0206X" [20] "2086S0120X" [21] "207XX0005X" …
		No, provider specialty is not Surgery or Anesthesiology
Primary insurance Medicareᵃ	The primary insurance is Medicare	Yes, primary insurance is Medicare	Insurance information provided by CAPriCORN
		No, primary insurance is not Medicare
Primary insurance Medicaidᵃ	The primary insurance is Medicaid	Yes, primary insurance is Medicaid	Insurance information provided by CAPriCORN
		No, primary insurance is not Medicaid
Primary insurance military/Indian Health Service/government	The primary insurance is Tricare, Indian Health Service, or government insurance	Yes, primary insurance is Tricare, Indian Health Service, or government insurance	Insurance information provided by CAPriCORN
		No, primary insurance is not Tricare, Indian Health Service, or government insurance
Primary insurance private health insuranceᵃ	The primary insurance is private insurance	Yes, primary insurance is private insurance	Insurance information provided by CAPriCORN
		No, primary insurance is not private insurance
Primary insurance general health insurance	The primary insurance is research/clinical trial or other managed care	Yes, primary insurance is research/clinical trial or other managed care	Insurance information provided by CAPriCORN
		No, primary insurance is not research/clinical trial or other managed care
Primary insurance otherᵃ	The primary insurance is Worker's Comp, Auto Insurance, Legal Liability, or other specificed but not classifiable	Yes, primary insurance is Worker's Comp, Auto Insurance, Legal Liability, or other specified but not classifiable	Insurance information provided by CAPriCORN
		No, primary insurance is not Worker's Comp, Auto Insurance, Legal Liability, or other specified but not classifiable
Primary insurance unknownᵃ	The primary insurance is unknown	Yes, secondary insurance is unknown	Insurance information provided by CAPriCORN
		No, secondary insurance is not unknown
Secondary insurance Medicareᵃ	The secondary insurance is Medicare	Yes, secondary insurance is Medicare	Insurance information provided by CAPriCORN
		No, secondary insurance is not Medicare
Secondary insurance Medicaidᵃ	The secondary insurance is Medicaid	Yes, secondary insurance is Medicaid	Insurance information provided by CAPriCORN
		No, secondary insurance is not Medicaid
Secondary insurance Miltary/Indian Health Service/Government	The secondary insurance is Tricare, Indian Health Service, or government insurance	Yes, secondary insurance is Tricare, Indian Health Service, or government insurance	Insurance information provided by CAPriCORN
		No, secondary insurance is not Tricare, Indian Health Service, or government insurance
Secondary insurance private health insuranceᵃ	The secondary insurance is private insurance	Yes, secondary insurance is private insurance	Insurance information provided by CAPriCORN
		No, secondary insurance is not private insurance
Secondary insurance general health insurance	The secondary insurance is research/clinical trial or other managed care	Yes, secondary insurance is research/clinical trial or other managed care	Insurance information provided by CAPriCORN
		No, secondary insurance is not research/clinical trial or other managed care
Secondary insurance other	The secondary insurance is Worker's Comp, Auto Insurance, Legal Liability, or other specificed but not classifiable	Yes, secondary insurance is Worker's Comp, Auto Insurance, Legal Liability, or other specified but not classifiable	Insurance information provided by CAPriCORN
		No, secondary insurance is not Worker's Comp, Auto Insurance, Legal Liability, or other specified but not classifiable
Secondary insurance unknownᵃ	The secondary insurance is unknown	Yes, secondary insurance is unknown	Insurance information provided by CAPriCORN
		No, secondary insurance is not unknown
Dual Medicare/Medicaid insuranceᵃ	The primary and secondary insurance are Medicare and Medicaid in either order	Yes, primary and secondary insurance are Medicare and Medicaid in either order	Insurance information provided by CAPriCORN
		No, primary and secondary insurance are Medicare and Medicaid in either order
Site Aᵃ	The site was A	Yes, the site was A	Site information provided by CAPriCORN
		No, the site was not A
Site B	The site was B	Yes, the site was B	Site information provided by CAPriCORN
		No, the site was not B
Site Cᵃ	The site was C	Yes, the site was C	Site information provided by CAPriCORN
		No, the site was not C
Site Dᵃ	The site was D	Yes, the site was D	Site information provided by CAPriCORN
		No, the site was not D
Site Eᵃ	The site was E	Yes, the site was E	Site information provided by CAPriCORN
		No, the site was not E
Site Fᵃ	The site was F	Yes, the site was F	Site information provided by CAPriCORN
		No, the site was not F
Site Gᵃ	The site was G	Yes, the site was G	Site information provided by CAPriCORN
		No, the site was not G
Dependent alcohol use diagnosis everᵃ	Any diagnosis of dependent alcohol use prior to this appointment	Yes, dependent alcohol use dx ever	ICD-9 codes including: [1] "291.81" [2] "291.89" [3] "303.00" [4] "303.01" [5] "303.02" [6] "303.90" [7] "303.91" [8] "303.92" [9] "303.93" [10] "305.00" [11] "305.01" [12] "305.02" [13] "305.03" [14] "535.30" [15] "535.31" [16] "760.71" ICD-10 codes including: [1] "F10.10" [2] "F10.120" [3] "F10.121" [4] "F10.129" [5] "F10.14” [6] "F10.159" [7] "F10.182" [8] "F10.188" [9] "F10.19" [10] "F10.20" …
		No dependent alcohol use dx ever
Dependent alcohol use diagnosis in the last 12 monthsᵃ	Any diagnosis of dependent alcohol use in the last 12 months before this appointment	Yes, dependent alcohol use dx in the last 12 months	Any of the above indicated ICD-9 and ICD-10 codes for dependent alcohol use
		No dependent alcohol use dx in the last 12 months
Anxiety Disorder diagnosis everᵃ	Any diagnosis of anxiety disorder prior to this appointment	Yes, anxiety disorder dx ever	ICD-9 codes including: [1] "293.84" [2] "300.00" [3] "300.01" [4] "300.02" [5] "300.09" [6] "300.10" [7] "300.20" [8] "300.21" [9] "300.22" [10] "300.23" [11] "300.29" [12] "300.89" [13] "309.81" [14] "313.21" [15] "313.83" ICD-10 codes including: [1] "F06.4” [2] "F10.280" [3] "F12.180" [4] "F12.980" [5] "F14.180" [6] "F14.980" [7] "F15.180" [8] "F19.180" [9] "F19.980" [10] "F40.00" [11] "F40.01"…
		No anxiety disorder dx ever
Cancer diagnosis everᵃ	Any diagnosis of cancer prior to this appointment	Yes, cancer dx ever	ICD-9 codes including: [1] "198.81" [2] "198.82" [3] "198.89" [4] "200.00" [5] "200.01" [6] "200.02" [7] "200.06" [8] "200.08" [9] "200.10" [10] "200.11" [11] "200.13" [12] "200.18" [13] "200.20" [14] "200.21" [15] "200.22" [16] "200.23" [17] "200.24" [18] "200.28" [19] "200.30" [20] "200.31" [21] "200.33" [22] "200.37" [23] "200.38" [24] "200.40" [25] "200.48" [26] "200.50" [27] "200.51" [28] "2…
		No cancer dx ever
Dependent Cannabis use diagnosis everᵃ	Any diagnossis of dependent Cannabis use prior to this appointment	Yes, dependent Cannabis use dx ever	ICD-9 codes including: [1] "304.30" [2] "304.31" [3] "304.32" [4] "304.33" [5] "305.20" [6] "305.21" [7] "305.22" [8] "305.23" ICD-10 codes including: [1] "F12.10" [2] "F12.120" [3] "F12.129" [4] "F12.150" [5] "F12.151" [6] "F12.159" [7] "F12.180" [8] "F12.188" [9] "F12.19" [10] "F12.20" [11] "F12.220" [12] "F12.23" [13] "F12.288" [14] "F12.29" [15] "F12.90" [16] "F12.920" [17] "F12.929" [18] "F1…
		No dependent Cannabis use dx ever
Dependent Cannabis use diagnosis in the last 12 monthsᵃ	Any diagnosis of dependent Cannabis use in the last 12 months before this appointment	Yes, dependent Cannabis use dx in the last 12 months	Any of the above indicated ICD-9 and ICD-10 codes for dependent Cannabis use
		No dependent Cannabis use dx in the last 12 months
Cardiovascular disease diagnosis everᵃ	Any diagnosis of cadiovascular disease prior to this apppointment	Yes, cardiovascular disease dx ever	ICD-9 codes including: [1] "398.91" [2] "410.00" [3] "410.01" [4] "410.10" [5] "410.11" [6] "410.12" [7] "410.20" [8] "410.21" [9] "410.40" [10] "410.41" [11] "410.42" [12] "410.50" [13] "410.60" [14] "410.61" [15] "410.70" [16] "410.71" [17] "410.72" [18] "410.80" [19] "410.81" [20] "410.82" [21] "410.90" [22] "410.91" [23] "410.92" [24] "411.81" [25] "411.89" [26] "414.00" [27] "414.01" [28] "4…
		No cardiovascular disease dx ever
Chlamydia diagnosis everᵃ	Any diagnosis of Chlamydia prior to this appointment	Yes, Chlamydia dx ever	ICD-9 codes including: [1] "079.88" [2] "079.98" [3] "099.41" [4] "099.50" [5] "099.52" [6] "099.53" [7] "099.54" [8] "099.55" [9] "099.56" ICD-10 codes including: [1] "A55" [2] "A56.00" [3] "A56.01" [4] "A56.02" [5] "A56.11" [6] "A56.19" [7] "A56.2" [8] "A56.3" [9] "A56.4" [10] "A56.8"
		No Chlamydia dx ever
Chlamydia diagnosis in the last 12 monthsᵃ	Any diagnosis of Chlamydia in the last 12 months before this appointment	Yes, Chlamydia dx in the last 12 months	Any of the above indicated ICD-9 and ICD-10 codes for Chlamydia
		No Chlamydia dx in the last 12 months
Dementia diagnosis everᵃ	Any diagnosis of dementia prior to this appointment	Yes, dementia dx ever	ICD-9 codes including: [1] "290.40" [2] "294.10" [3] "294.11" [4] "294.20" [5] "294.21" [6] "331.19" [7] "331.82" ICD-10 codes including: [1] "F01.50" [2] "F01.51" [3] "F02.80" [4] "F02.81" [5] "F03.90" [6] "F03.91" [7] "F04" [8] "G30.0" [9] "G30.1" [10] "G30.8" [11] "G30.9" [12] "G31.09" [13] "G31.83" [14] "G31.84"
		No dementia dx ever
Diabetes diagnosis everᵃ	Any diagnosis of diabetes prior to this appointment	Yes, diabetes dx ever	ICD-9 codes including: [1] "249.00" [2] "249.01" [3] "249.11" [4] "249.21" [5] "249.30" [6] "249.31" [7] "249.40" [8] "249.41" [9] "249.50" [10] "249.51" [11] "249.60" [12] "249.61" [13] "249.70" [14] "249.80" [15] "249.81" [16] "249.90" [17] "250.00" [18] "250.01" [19] "250.02" [20] "250.03" [21] "250.10" [22] "250.11" [23] "250.12" [24] "250.13" [25] "250.20" [26] "250.21" [27] "250.22" [28] "2…
		No diabetes dx ever
Gonorrhea diagnosis everᵃ	Any diagnosis of Gonorrhea prior to this appointment	Yes, Gonorrhea dx ever	ICD-9 codes including: [1] "098.10" [2] "098.13" [3] "098.15" [4] "098.16" [5] "098.50" [6] "098.51" [7] "098.59" [8] "098.89" ICD-10 codes including: [1] "A54.23" [2] "A54.24" [3] "A54.29" [4] "A54.30" [5] "A54.42" [6] "A54.5" [7] "A54.6" [8] "A54.86" [9] "A54.89" [10] "A54.9" [11] "O98.211" [12] "O98.213" [13] "O98.219" [14] "O98.22"
		No Gonorrhea dx ever
Gonorrhea diagnosis in the last 12 monthsᵃ	Any diagnosis of Gonorrhea in the last 12 months before to this appointment	Yes, Gonorrhea dx in the last 12 months	Any of the above indicated ICD-9 and ICD-10 codes for Gonorrhea
		No Gonorrhea dx in the last 12 months
Hepatitis B diagnosis everᵃ	Any diagnosis of Hepatitis B prior to this appointment	Yes, Hepatitis B dx ever	ICD-9 codes including: [1] "070.20" [2] "070.31" ICD-10 codes including: [1] "B16.1" [2] "B16.2" [3] "B16.9" [4] "B17.0" [5] "B18.0" [6] "B18.1" [7] "B19.10" [8] "B19.11"
		No Hepatitis B dx ever
Hepatitis B diagnosis in the last 12 monthsᵃ	Any diagnosis of Hepatitis B in the last 12 months before this appointment	Yes, Hepatitis B dx in the last 12 months	Any of the above indicated ICD-9 and ICD-10 codes for Hepatitis B
		No Hepatitis B dx in the last 12 months
Hepatitis C diagnosis everᵃ	Any diagnosis of Hepatitis C prior to this appointment	Yes, Hepatitis C dx ever	ICD-9 codes including: [1] "070.41" [2] "070.44" [3] "070.51" [4] "070.54" [5] "070.70" [6] "070.71" ICD-10 codes including: [1] "B17.10" [2] "B17.11" [3] "B18.2" [4] "B19.20" [5] "B19.21"
		No Hepatitis C dx ever
Hepatitis C diagnosis in the last 12 monthsᵃ	Any diagnosis of Hepatitis C in the last 12 months before this appointment	Yes, Hepatitis C dx in the last 12 months	Any of the above indicated ICD-9 and ICD-10 codes for Hepatitis C
		No Hepatitis C dx in the last 12 months
Hypertension diagnosis everᵃ	Any diagnosis of hypertension prior to this appointment	Yes, hypertension dx ever	ICD-9 codes including: [1] "402.00" [2] "402.01" [3] "402.10" [4] "402.11" [5] "402.90" [6] "402.91" [7] "403.00" [8] "403.01" [9] "403.10" [10] "403.11" [11] "403.90" [12] "403.91" [13] "404.01" [14] "404.03" [15] "404.90" [16] "404.91" [17] "404.92" [18] "404.93" [19] "405.01" [20] "405.11" [21] "405.19" [22] "405.91" [23] "405.99" ICD-10 codes including: [1] "H35.031" [2] "H35.032" [3] "H35.03…
		No hypertension dx ever
Kidney disease diagnosis everᵃ	Any diagnosis of kidney disease prior to this appointment	Yes, kidney disease dx ever	ICD-9 codes including: [1] "580.81" [2] "580.89" [3] "581.81" [4] "581.89" [5] "582.81" [6] "582.89" [7] "583.81" [8] "583.89" [9] "V45.11" [10] "V45.12" [11] "V56.32" ICD-10 codes including: [1] "D63.1" [2] "E08.21" [3] "E08.22" [4] "E09.21" [5] "E09.22" [6] "E10.21" [7] "E10.22" [8] "E11.21" [9] "E11.22" [10] "E13.21" [11] "E13.22" [12] "I12.0" [13] "I12.9" [14] "I13.0" [15] "I13.10" [16] "I13.…
		No kidney disease dx ever
Liver disease diagnosis everᵃ	Any diagnosis of liver disease prior to this appointment	Yes, liver disease dx ever	ICD-9 codes including: [1] "070.20" [2] "070.22" [3] "070.23" [4] "070.30" [5] "070.31" [6] "070.32" [7] "070.33" [8] "070.41" [9] "070.42" [10] "070.43" [11] "070.44" [12] "070.49" [13] "070.51" [14] "070.52" [15] "070.53" [16] "070.54" [17] "070.59" [18] "070.70" [19] "070.71" [20] "571.40" [21] "571.41" [22] "571.42" [23] "571.49" ICD-10 codes including: [1] "A51.45" [2] "B00.81" [3] "B15.0" […
		No liver disease dx ever
Mental Health diagnosis everᵃ	Any mental health diagnosis prior to this appointment	Yes, mental health dx ever	ICD-9 codes including: [1] "290.10" [2] "293.81" [3] "293.82" [4] "293.83" [5] "293.84" [6] "293.89" [7] "295.00" [8] "295.02" [9] "295.10" [10] "295.12" [11] "295.20" [12] "295.23" [13] "295.30" [14] "295.31" [15] "295.32" [16] "295.34" [17] "295.35" [18] "295.40" [19] "295.42" [20] "295.44" [21] "295.50" [22] "295.55" [23] "295.60" [24] "295.62" [25] "295.64" [26] "295.70" [27] "295.72" [28] "2…
		No mental health dx ever
Mood Disorder diagnosis everᵃ	Any diagnosis of a mood disorder prior to this appointment	Yes, mood disorder dx ever	ICD-9 codes including: [1] "293.83" [2] "296.00" [3] "296.01" [4] "296.02" [5] "296.04" [6] "296.05" [7] "296.06" [8] "296.10" [9] "296.20" [10] "296.21" [11] "296.22" [12] "296.23" [13] "296.24" [14] "296.25" [15] "296.26" [16] "296.30" [17] "296.31" [18] "296.32" [19] "296.33" [20] "296.34" [21] "296.35" [22] "296.36" [23] "296.40" [24] "296.41" [25] "296.42" [26] "296.43" [27] "296.44" [28] "2…
		No mood disorder dx ever
Obesity diagnosis everᵃ	Any diagnosis of obesity prior to this appointment	Yes, obesity dx ever	ICD-9 codes including: [1] "278.00" [2] "278.01" ICD-10 codes including: [1] "E50.7" [2] "E50.9" [3] "E51.2" [4] "E51.9" [5] "E53.0" [6] "E53.1" [7] "E53.8" [8] "E53.9" [9] "E54" [10] "E55.0" [11] "E55.9" [12] "E56.0" [13] "E56.1" [14] "E56.8" [15] "E56.9" [16] "E58" [17] "E60" [18] "E61.0" [19] "E61.1" [20] "E61.2" [21] "E61.8" [22] "E61.9" [23] "E63.0" [24] "E63.8" [25] "E63.9"
		No obesity dx ever
Opioid use diagnosis everᵃ	Any diagnosis of opioid use prior to this appointment	Yes, opioid use dx ever	ICD-9 codes including: [1] "304.00" [2] "304.01" [3] "304.02" [4] "304.03" [5] "304.70" [6] "304.71" [7] "304.72" [8] "304.73" [9] "305.50" [10] "305.51" [11] "305.52" [12] "305.53" [13] "965.00" [14] "965.01" [15] "965.02" ICD-10 codes including: [1] "F11.10" [2] "F11.120" [3] "F11.121" [4] "F11.129" [5] "F11.14" [6] "F11.159" [7] "F11.188" [8] "F11.19" [9] "F11.20" [10] "F11.220" [11] "F11.221"…
		No opioid use dx ever
Opioid use diagnosis in the last 12 monthsᵃ	Any diagnosis of opioid use in the last 12 months before this appointment	Yes, opioid use dx in the last 12 months	Any of the above indicated ICD-9 and ICD-10 codes for opioid use
		No opioid use dx in the last 12 months
Personality Disorder diagnosis everᵃ	Any diagnosis of a personality disorder prior to this appointment	Yes, personality disorder dx ever	ICD-9 codes including: [1] "301.10" [2] "301.12" [3] "301.13" [4] "301.20" [5] "301.22" [6] "301.50" [7] "301.51" [8] "301.81" [9] "301.83" [10] "301.89" ICD-10 codes including: [1] "F07.0" [2] "F21” [3] "F60.0" [4] "F60.1" [5] "F60.2" [6] "F60.3" [7] "F60.4" [8] "F60.5" [9] "F60.6" [10] "F60.7" [11] "F60.81" [12] "F60.89" [13] "F60.9" [14] "F68.8" [15] "F69"
		No personality disorder dx ever
Pregnancy diagnosis everᵃ	Any diagnosis of pregnancy prior to this appointment	Yes, pregnancy dx ever	ICD-9 codes including: [1] "634.01" [2] "634.02" [3] "634.11" [4] "634.12" [5] "634.31" [6] "634.41" [7] "634.71" [8] "634.72" [9] "634.81" [10] "634.90" [11] "634.91" [12] "634.92" [13] "635.11" [14] "635.12" [15] "635.32" [16] "635.71" [17] "635.72" [18] "635.90" [19] "635.91" [20] "635.92" [21] "637.01" [22] "637.71" [23] "637.90" [24] "637.91" [25] "637.92" [26] "640.00" [27] "640.01" [28] "6…
		No pregnancy dx ever
Pregnancy diagnosis in the last 12 monthsᵃ	Any diagnosis of pregnancy in the last 12 months before this appointment	Yes, pregnancy dx in the last 12 months	Any of the above indicated ICD-9 and ICD-10 codes for pregnancy
		No pregnancy dx in the last 12 months
Pulmonary disease diagnosis everᵃ	Any diagnosis of pulmonary disease prior to this appointment	Yes, pulmonary disease dx ever	ICD-9 codes including: [1] "277.00" [2] "277.02" [3] "277.03" [4] "277.09" [5] "491.20" [6] "491.21" [7] "491.22" [8] "493.00" [9] "493.01" [10] "493.02" [11] "493.10" [12] "493.11" [13] "493.12" [14] "493.20" [15] "493.21" [16] "493.22" [17] "493.81" [18] "493.82" [19] "493.90" [20] "493.91" [21] "493.92" [22] "E84.19" ICD-10 codes including: [1] "E84.0" [2] "E84.19" [3] "E84.8" [4] "E84.9" [5] …
		No pulmonary disease dx ever
Psychosis diagnosis everᵃ	Any diagnosis of psychosis prior to this appointment	Yes, psychosis dx ever	ICD-9 codes including: [1] "293.81" [2] "293.82" [3] "295.00" [4] "295.02" [5] "295.10" [6] "295.12" [7] "295.20" [8] "295.23" [9] "295.30" [10] "295.31" [11] "295.32" [12] "295.34" [13] "295.35" [14] "295.40" [15] "295.42" [16] "295.44" [17] "295.50" [18] "295.55" [19] "295.60" [20] "295.62" [21] "295.64" [22] "295.70" [23] "295.72" [24] "295.73" [25] "295.74" [26] "295.75" [27] "295.80" [28] "2…
		No psychosis dx ever
Dependent Sedatives use diagnosis everᵃ	Any diagnosis of dependent sedatives use prior to this appointment	Yes, dependent sedatives use dx ever	ICD-9 codes including: [1] "304.10" [2] "304.11" [3] "304.12" [4] "304.13" [5] "305.40" [6] "305.41" [7] "305.43" ICD-10 codes including: [1] "F13.10" [2] "F13.129" [3] "F13.14" [4] "F13.188" [5] "F13.20" [6] "F13.220" [7] "F13.230" [8] "F13.232" [9] "F13.239" [10] "F13.29" [11] "F13.90" [12] "F13.921" [13] "F13.94" [14] "F13.99" [15] "T42.6X1" [16] "T42.6X2" [17] "T42.6X5" [18] "T42.75X"
		No dependent sedatives use dx ever
Dependent Sedatives use diagnosis in the last 12 monthsᵃ	Any diagnosis of dependent sedatives use in the last 12 months before this appointment	Yes, dependent sedatives use dx in the last 12 months	Any of the above indicated ICD-9 and ICD-10 codes for dependent sedatives use
		No dependent sedatives use dx in the last 12 months
STI diagnosis everᵃ	Any diagnosis of an STI prior to this appointment	Yes, STI dx ever	ICD-9 codes including: [1] "054.10" [2] "054.11" [3] "054.12" [4] "054.13" [5] "054.19" [6] "079.88" [7] "079.98" [8] "091.50" [9] "091.51" [10] "091.52" [11] "091.61" [12] "091.69" [13] "091.89" [14] "093.89" [15] "094.83" [16] "094.84" [17] "094.85" [18] "094.89" [19] "098.10" [20] "098.13" [21] "098.15" [22] "098.16" [23] "098.19" [24] "098.50" [25] "098.51" [26] "098.59" [27] "098.89" [28] "0…
		No STI dx ever
STI diagnosis in the last 12 monthsᵃ	Any diagnosis of an STI in the last 12 months before this appointment	Yes, STI dx in the last 12 months	Any of the above indicated ICD-9 and ICD-10 codes for STI diagnosis
		No STI dx in the last 12 months
Dependent stimulant use diagnosis everᵃ	Any diagnosis of dependent stimulant use prior to this appointment	Yes, dependent stimulant use dx ever	ICD-9 codes including: [1] "304.20" [2] "304.21" [3] "304.22" [4] "304.23" [5] "304.40" [6] "304.41" [7] "304.42" [8] "304.43" [9] "305.60" [10] "305.61" [11] "305.62" [12] "305.63" [13] "305.70" [14] "305.71" [15] "305.73" ICD-10 codes including: [1] "F14.10" [2] "F14.120" [3] "F14.121" [4] "F14.129" [5] "F14.14" [6] "F14.150" [7] "F14.151" [8] "F14.159" [9] "F14.180" [10] "F14.188" [11] "F14.19…
		No dependent stimulant use dx ever
Dependent stimulant use diagnosis in the last 12 monthsᵃ	Any diagnosis of dependent stimulant use in the last 12 months before this appointment	Yes, dependent stimulant use dx in the last 12 months	Any of the above indicated ICD-9 and ICD-10 codes for dependent stimulant use
		No dependent stimulant use dx in the last 12 months
Any substance abuse diagnosis everᵃ	Any diagnosis of substance abuse prior to this appointment	Yes, substance abuse dx ever	ICD-9 codes including: [1] "291.81" [2] "291.89" [3] "292.11" [4] "292.12" [5] "292.81" [6] "292.83" [7] "292.84" [8] "292.85" [9] "292.89" [10] "303.00" [11] "303.01" [12] "303.02" [13] "303.90" [14] "303.91" [15] "303.92" [16] "303.93" [17] "304.00" [18] "304.01" [19] "304.02" [20] "304.03" [21] "304.10" [22] "304.11" [23] "304.12" [24] "304.13" [25] "304.20" [26] "304.21" [27] "304.22" [28] "3…
		No substance abuse dx ever
Any substance abuse diagnosis in the last 12 monthsᵃ	Any diagnosis of substance abuse in the last 12 months before this appointment	Yes, substance abuse dx in the last 12 months	Any of the above indicated ICD-9 and ICD-10 codes for substance abuse
		No substance abuse dx in the last 12 months
Syphilis diagnosis everᵃ	Any diagnosis of Syphilis prior to this appointment	Yes, Syphilis dx ever	ICD-9 codes including: [1] "091.50" [2] "091.51" [3] "091.52" [4] "091.69" [5] "091.89" [6] "093.89" [7] "094.83" [8] "094.84" [9] "094.85" [10] "094.89" ICD-10 codes including: [1] "A50.02" [2] "A50.09" [3] "A50.2" [4] "A50.30" [5] "A50.6" [6] "A50.9" [7] "A51.0" [8] "A51.2" [9] "A51.31" [10] "A51.39" [11] "A51.41" [12] "A51.43" [13] "A51.45" [14] "A51.49" [15] "A51.5" [16] "A51.9" [17] "A52.00"…
		No Syphilis dx ever
Syphilis diagnosis in the last 12 monthsᵃ	Any diagnosis of Syphilis in the last 12 months before this appointment	Yes, Syphilis dx in the last 12 months	Any of the above indicated ICD-9 and ICD-10 codes for Syphilis
		No Syphilis dx in the last 12 months
Dependent tobacco use diagnosis everᵃ	Any diagnosis of dependent tobacco use prior to this appointment	Yes, dependent tobacco use dx ever	ICD-9 codes including: [1] "305.11" ICD-10 codes including: [1] "F17.200" [2] "F17.203" [3] "F17.208" [4] "F17.209" [5] "F17.210" [6] "F17.213" [7] "F17.218" [8] "F17.219" [9] "F17.220" [10] "F17.290" [11] "F17.298" [12] "O99.330" [13] "O99.331" [14] "O99.332" [15] "O99.333" [16] "O99.334" [17] "O99.335"
		No dependent tobacco use dx ever
Dependent tobacco use diagnosis in the last 12 monthsᵃ	Any diagnosis of dependent tobacco use in the last 12 months before this appointment	Yes, dependent tobacco use dx in the last 12 months	Any of the above indicated ICD-9 and ICD-10 codes for tobacco use
		No dependent tobacco use dx in the last 12 months
Tuberculosis test in the last 12 monthsᵃ	Tuberculosis test performed in the last 12 months prior to this appointment	Yes, Tuberculousis test performed in last 12 months	Laboratory codes including: [1] "QF TB Interpretation"
		No Tuberculousis test performed in the last 12 months
Hepatitis test in the last 12 months	Hepatitis test performed in the last 12 months prior to this appointment	Yes, Hepatitis test performed in last 12 months	Laboratory codes including: [1] "HEPATITIS A AB INTERPRETATION" [2] "NAT HCV/HIV/HBV" [3] "HIV1/HCV/HBV NAT" [4] "NAT DISCRIMINATORY HCV/HIV/HBV"
		No Hepatitis test performed in the last 12 months
West Nile test in the last 12 months	West Nile test performed in the last 12 months prior to this appointment	Yes, West Nile test performed in last 12 months	Laboratory codes including: [1] "WEST NILE CSF INTERPRETATION"
		No West Nile test performed in the last 12 months
Lyme test in the last 12 months	Lyme test performed in the last 12 months prior to this appointment	Yes, Lyme test performed in last 12 months	Laboratory codes including: [1] "LYME INTERPRETATION"
		No Lyme test performed in the last 12 months
Lupus test in the last 12 months	Lupus test performed in the last 12 months prior to this appointment	Yes, Lupus test performed in last 12 months	Laboratory codes including: [1] "LUPUS-APS INTERPRETATION"
		No Lupus test performed in the last 12 months
Q Fever test in the last 12 months	Q Fever test performed in the last 12 months prior to this appointment	Yes, Q Fever test performed in last 12 months	Laboratory codes including: [1] "Q FEVER AB INTERPRETATION"
		No Q Fever test performed in the last 12 months
Sickle Cell test in the last 12 months	Sickle Cell test performed in the last 12 months prior to this appointment	Yes, Sickle Cell test performed in last 12 months	Laboratory codes including: [1] "SICKLE CELL INTERPRETATION"
		No Sickle Cell test performed in the last 12 months
Herpes test in the last 12 months	Herpes test performed in the last 12 months prior to this appointment	Yes, Herpes test performed in last 12 months	Laboratory codes including: [1] "HERPES VIRUS 6 IGG/IGM INTERPR"
		No Herpes test performed in the last 12 months
Chlamydia test in the last 12 monthsᵃ	Chlamydia test performed in the last 12 months prior to this appointment	Yes, Chlamydia test performed in last 12 months	Laboratory codes including: [1] "C trach" [2] "C. TRACHOMATIS CULTURE" [3] "C. TRACHOMATIS:, GENITAL" [4] "C. TRACHOMATIS:, THIN PREP VIA" [5] "C. TRACHOMATIS:, URINE" [6] "C.Trachomatis (D K) Interpretn" [7] "C.Trachomatis (L2) Interpretn" [8] "C.TRACHOMATIS IGG" [9] "C.TRACHOMATIS IGM" [10] "Chlamydi" [11] "Chlamydia Ab IgG" [12] "CHLAMYDIA AMPLIFIED DNA PROBE/" [13] "CHLAMYDIA ANTIBODIES, IGG"…
		No Chlamydia test performed in the last 12 months
Chlamydia test result positive in the last 12 monthsᵃ	Positive test result for a Chlamydia test in the last 12 months prior to this appointment	Yes, positive result in the last 12 months	Any of the above indicated laboratory testing codes for Chlamydia
		No positive result in the last 12 months
Chlamydia test result negative in the last 12 monthsᵃ	Negative test result for a Chlamydia test in the last 12 months prior to this appointment	Yes, negative result in the last 12 months	Any of the above indicated laboratory testing codes for Chlamydia
		No negative result in the last 12 months
Gonorrhea test in the last 12 monthsᵃ	Gonorrhea test performed in the last 12 months prior to this appointment	Yes, Gonorrhea test performed in last 12 months	Laboratory codes including: [1] "DNA PROBE FOR CHLAMYDIA / GC" [2] "GC PROBE" [3] "GC PROBE MANUAL ENTRY EXTERNAL" [4] "GC/Chlamydia RNA Source" [5] "GONOCOCCUS, NUCLEIC ACID AMP" [6] "N. GONORRHOEAE:, GENITAL" [7] "N. GONORRHOEAE:, THIN PREP VIA" [8] "N. GONORRHOEAE:, URINE" [9] "NEISSERIA GONORRHOEAE AMPLIFIE" [10] "NEISSERIA GONORRHOEAE PCR" [11] "NEISSERIA GONORRHOEAE RNA PROB" [12] "NEISSERI…
		No Gonorrhea test performed in the last 12 months
Gonorrhea test result positive in the last 12 monthsᵃ	Positive test result for a Gonorrhea test in the last 12 months prior to this appointment	Yes, positive result in the last 12 months	Any of the above indicated laboratory testing codes for Gonorrhea
		No positive result in the last 12 months
Gonorrhea test result negative in the last 12 monthsᵃ	Negative test result for a Gonorrhea test in the last 12 months prior to this appointment	Yes, negative result in the last 12 months	Any of the above indicated laboratory testing codes for Gonorrhea
		No negative result in the last 12 months
Syphilis test in the last 12 monthsᵃ	Syphillis test performed in the last 12 months prior to this appointment	Yes, Syphilis test performed in last 12 months	Laboratory codes including: [1] "CSF VDRL" [2] "FTA TREPONEMAL AB" [3] "FTA TREPONEMAL AB, CSF" [4] "FTA-ABS - QUEST" [5] "MHA-TP" [6] "RPR (DX) W/REFL TITER AND CONF" [7] "RPR (MONITOR) W/REFL TITER - Q" [8] "RPR Confirmation" [9] "RPR INTERFACE EXTERNAL" [10] "RPR MANUAL ENTRY EXTERNAL" [11] "RPR QL" [12] "RPR Quant Titer" [13] "RPR SCREEN" [14] "RPR SCREEN MANUAL ENTRY EXTERN" [15] "RPR Ser" […
		No Syphilis test performed in the last 12 months
Syphilis test result positive in the last 12 monthsᵃ	Positive test result for a Syphilis test in the last 12 months prior to this appointment	Yes, positive result in the last 12 months	Any of the above indicated laboratory testing codes for Syphilis
		No positive result in the last 12 months
Syphilis test result negative in the last 12 monthsᵃ	Negative test result for a Syphilis test in the last 12 months prior to this appointment	Yes, negative result in the last 12 months	Any of the above indicated laboratory testing codes for Syphilis
		No negative result in the last 12 months
HIV Genotype test in the last 12 monthsᵃ	HIV Genotype test performed in the last 12 months prior to this appointment	Yes, HIV Genotype test performed in last 12 months	Laboratory codes including: [1] "HIV 1 Genotype" [2] "HIV 1 GENOTYPE" [3] "HIV 1 GENOTYPE - QUEST" [4] "HIV GENOSURE" [5] "HIV GENOSURE INTEGRASE" [6] "HIV GENOTYPE" [7] "HIV Genotype (Send Out)" [8] "HIV Phen" [9] "HIV-1 GENOSURE" [10] "HIV-1 Genotypic Integrase Resi" [11] "HIV-1 Integrase Genotype" [12] "HIV-1 Ultrasensitive Genotypic" [13] "HIV1 DNA"
		No HIV Genotype test performed in the last 12 months
HIV Viral Load test in the last 12 monthsᵃ	HIV Viral Load test performed in the last 12 months prior to this appointment	Yes, HIV Viral Load test performed in last 12 months	Laboratory codes including: [1] "HIV 1 RNA BY PCR" [2] "HIV 1 RNA, QN BDNA" [3] "HIV 1 RNA, QN PCR - QUEST" [4] "HIV 1 RNA, QN PCR INTERFACE EX" [5] "HIV LOG RESULT" [6] "HIV QUANTITATIVE PCR <" [7] "HIV RNA INTERPRETATION INTERFA" [8] "HIV RNA QUANT BY PCR (CPY/ML)" [9] "HIV RNA QUANT BY PCR INTERFACE" [10] "HIV RNA QUANT1" [11] "HIV VIRAL LOAD PCR" [12] "HIV-1 Quantitative RT PCR" [13] "HIV-1 R…
		No HIV Viral Load test performed in the last 12 months
HIV Viral Load test result suppressed in the last 12 monthsᵃ	HIV Viral Load measurement of < 200 copies/mL in the last 12 months prior to this appointment	Yes, suppressed result in the last 12 months	Any of the above indicated laboratory testing codes for HIV Viral Load
		No suppressed result in the last 12 months
HIV Viral Load test result unsuppressed in the last 12 monthsᵃ	HIV Viral Load measurement of >= 200 copies/mL in the last 12 months prior to this appointment	Yes, unsuppressed result in the last 12 months	Any of the above indicated laboratory testing codes for HIV Viral Load
		No unsuppressed result in the last 12 months
Last HIV Viral Load test resultᵃ	Last HIV Viral Load measurement prior to this appointment	Last HIV Viral Load result was suppressed	Any of the above indicated laboratory testing codes for HIV Viral Load
		Last HIV Viral Load result was unsuppressed
		No prior HIV Viral Load result
CD4 test in the last 12 monthsᵃ	Any CD4 test performed in the last 12 months prior to this appointment	Yes, CD4 test performed in last 12 months	Laboratory codes including: [1] "% CD3+/CD4+/CD25+" [2] "% CD3+/CD4+/CD45RA+" [3] "% CD3+/CD4+/CD45RO+" [4] "% CD3+CD4+ (HlprT4)" [5] "% CD4 (HELPER CELLS) - QUEST" [6] "% CD4+/CD3+" [7] "% CD4+/CD45RA+" [8] "% CD4+/CD45RO+" [9] "% CD4+/CDW29+" [10] "% CD45+CD14+" [11] "%CD3+CD4+ BF" [12] "%CD4 (HELPER CELLS)" [13] "%CD4 POS LYMPH" [14] "%CD4, T HELPER" [15] "ABS CD3+ CD4+" [16] "ABSOLUTE CD3+CD4…
		No CD4 test performed in the last 12 months
CD4 Count test result greater or equal to 350 cells/mm3 in the last 12 monthsᵃ	CD4 Count measurement >= 350 cells/mm3 in the last 12 months prior to this appointment	Yes, CD4 Count result >= 350 cells/mm3 in the last 12 months	Laboratory codes including: [1] "ABS CD3+ CD4+" [2] "ABSOLUTE CD4" [3] "ABSOLUTE CD4+ CELLS - QUEST" [4] "ABSOLUTE CD4+CELLS" [5] "CD3+ CD4+#" [6] "CD3+CD4+" [7] "CD4 # (Ref Lab)" [8] "CD4 ABS COUNT" [9] "CD4 Absolute" [10] "CD4 ABSOLUTE HELPER" [11] "CD4 T-HELPER" [12] "LYMPHOCYTE SUBSETS CD4, ABSOLU"
		No CD4 Count result >= 350 cells/mm3 result in the last 12 months
CD4 Count test result less than 350 cells/mm3 in the last 12 monthsᵃ	CD4 Count measurement < 350 cells/mm3 in the last 12 months prior to this appointment	Yes, CD4 Count result < 350 cells/mm3 in the last 12 months	Any of the above indicated laboratory testing codes for CD4 Count
		No CD4 Count result < 350 cells/mm3 result in the last 12 months
CD4 Count test result less than 200 cells/mm3 in the last 12 monthsᵃ	CD4 Count measurement < 200 cells/mm3 in the last 12 months prior to this appointment	Yes, CD4 Count result < 200 cells/mm3 in the last 12 months	Any of the above indicated laboratory testing codes for CD4 Count
		No CD4 Count result < 200 cells/mm3 result in the last 12 months
CD4 Count test result less than 50 cells/mm3 in the last 12 monthsᵃ	CD4 Count measurement < 50 cells/mm3 in the last 12 months prior to this appointment	Yes, CD4 Count result < 50 cells/mm3 in the last 12 months	Any of the above indicated laboratory testing codes for CD4 Count
		No CD4 Count result < 50 cells/mm3 result in the last 12 months
CD4 Percentage test result greater or equal to 28% in the last 12 monthsᵃ	CD4 Percentage measurement >= 28% in the last 12 months prior to this appointment	Yes, CD4 Percentage result >= 28% in the last 12 months	Laboratory codes including: [1] "% CD3+CD4+ (HlprT4)" [2] "% CD4 (HELPER CELLS) - QUEST" [3] "% CD4+/CD3+" [4] "%CD4 (HELPER CELLS)" [5] "%CD4 POS LYMPH" [6] "%CD4, T HELPER" [7] "CD3/CD4" [8] "CD3/CD4," [9] "CD3+ CD4+%" [10] "CD4 - QUEST 85991606" [11] "CD4 % (Ref Lab)" [12] "CD4 PERCENTAGE"
		No CD4 Percentage result >= 28% result in the last 12 months
CD4 Percentage test result less than 28% in the last 12 monthsᵃ	CD4 Percentage measurement < 28% in the last 12 months prior to this appointment	Yes, CD4 Percentage result < 28% in the last 12 months	Any of the above indicated laboratory testing codes for CD4 Percentage
		No CD4 Percentage result < 28% result in the last 12 months
CD4 Percentage test result less than 20% in the last 12 monthsᵃ	CD4 Percentage measurement < 20% in the last 12 months prior to this appointment	Yes, CD4 Percentage result < 20% in the last 12 months	Any of the above indicated laboratory testing codes for CD4 Percentage
		No CD4 Percentage result < 20% result in the last 12 months
CD4 Percentage test result less than 14% in the last 12 monthsᵃ	CD4 Percentage measurement < 14% in the last 12 months prior to this appointment	Yes, CD4 Percentage result < 14% in the last 12 months	Any of the above indicated laboratory testing codes for CD4 Percentage
		No CD4 Percentage result < 14% result in the last 12 months
Any prior CD4 Count test result less than 200 cells/mm3ᵃ	Was CD4 Count prior to this appointment ever < 200 cells/mm3	Yes, prior CD4 Count test result < 200 cells/mm3	Any of the above indicated laboratory testing codes for CD4 Count
		No prior CD4 Count test result < 200 cells/mm3
CD4 Count last resultᵃ	Last CD4 Count measurement prior to this appointment	Last CD4 Count result was >= 350 cells/mm3	Any of the above indicated laboratory testing codes for CD4 Count
		Last CD4 Count result was < 350 cells/mm3
		Last CD4 Count result was < 200 cells/mm3
		Last CD4 Count result was < 50 cells/mm3
		No prior CD4 Count result
Lab test source amino	The lab test source was amino	Yes, lab test source was amino	Lab test source information provided by CAPriCORN
		No, lab test source was not amino
Lab test source bloodᵃ	The lab test source was blood	Yes, lab test source was blood	Lab test source information provided by CAPriCORN
		No, lab test source was not blood
Lab test source CSF	The lab test source was CSF	Yes, lab test source was CSF	Lab test source information provided by CAPriCORN
		No, lab test source was not CSF
Lab test source Isolate	The lab test source was Isolate	Yes, lab test source was isolate	Lab test source information provided by CAPriCORN
		No, lab test source was not isolate
Lab test source lung	The lab test source was the lung	Yes, lab test source was the lung	Lab test source information provided by CAPriCORN
		No, lab test source was not the lung
Lab test source urineᵃ	The lab test source was urine	Yes, lab test source was urine	Lab test source information provided by CAPriCORN
		No, lab test source was not urine
Lab test source wound	The lab test source was a wound	Yes, lab test source was a wound	Lab test source information provided by CAPriCORN
		No, lab test source was not a wound
Lab test source otherᵃ	The lab test source was specified, but not classifiable	Yes, lab test source was other	Lab test source information provided by CAPriCORN
		No, lab test source was not other
Lab test source unknownᵃ	The lab test source was unknown	Yes, lab test source was unknown	Lab test source information provided by CAPriCORN
		No, lab test source was not unknown
Six or more ART prescription refillsᵃ	ART prescription included six or more refills	Yes, ART prescription with six or more refills	Prescription information provided by CAPriCORN
		No ART prescription with six or more refills
Three to Five ART prescription refillsᵃ	ART prescription included three to five refills	Yes, ART prescription with three to five refills	Prescription information provided by CAPriCORN
		No ART prescription with three to five refills
Less than three ART prescription refillsᵃ	ART prescription included less than three refills	Yes, ART prescription with less than three refills	Prescription information provided by CAPriCORN
		No ART prescription with less than three refills
Unknown ART prescription refillsᵃ	ART prescription did not have the number of refills provided	Yes, ART prescription refills were unknown	Prescription information provided by CAPriCORN
		No, ART prescription refills were not unknown
Prescription frequency multiple pills a day	ART prescription required multiple pills in a single day	Yes, ART prescription required multiple pills a day	Prescription information provided by CAPriCORN
		No, ART prescription did not require multiple pills a day
Prescription frequency single pill a dayᵃ	ART prescription required one pill in a single day	Yes, ART prescription required a single pill a day	Prescription information provided by CAPriCORN
		No, ART prescription did not require a single pill a day
Prescription frequency unknownᵃ	ART prescription did not have the number of pills required in a single day	Yes, ART prescription number of pills a day was unknown	Prescription information provided by CAPriCORN
		No, ART prescription number of pills a day was not unknown
ART medication/prescription at that encounterᵃ	ART medication or prescription was provided at the encounter	Yes, ART prescription/medication was provided at the encounter	See Multimedia Appendix 2 for full ART code list
		No, ART prescription/medication was not provided at the encounter
ART medication/prescription in the last 12 monthsᵃ	ART medication or prescription was provided in the last 12 months before the encounter	Yes, ART prescription/medication was provided in the last 12 months before the encounter	See Multimedia Appendix 2 for full ART code list
		No, ART prescription/medication was not provided in the last 12 months before the encounter
ART combination pill medication/prescription at that encounterᵃ	ART medication or prescription was provided in a combination pill at the encounter	Yes, ART prescription/medication was provided as a combination pill at the encounter	See Multimedia Appendix 2 for full ART code list
		No, ART prescription/medication was not provided as a combination pill at the encounter
ART combination pill medication/prescription in the last 12 monthsᵃ	ART medication or prescription was provided in a combination pill in the last 12 months before the encounter	Yes, ART prescription/medication was provided as a combination pill in the last 12 months before the encounter	See Multimedia Appendix 2 for full ART code list
		No, ART prescription/medication was not provided as a combination pill in the last 12 months before the encounter
aVariable included in the final models
