# Supplementary material for: Predictive Modeling of Lapses in Care for People Living with HIV in Chicago: Algorithm Development and Interpretation
Source: JMIR Public Health Surveill. 2023 May 17;9:e43017. doi: 10.2196/43017 (PMC10233431; doi:10.2196/43017)
Supplement: Multimedia Appendix 2 [file publichealth_v9i1e43017_app2.xlsx]

## Sheet: Sheet1
ART	RXCUI Code
Abacavir	190521
	213460
	213461
	242679
	242680
Abacavir / Dolutegravir / Lamivudine	1546888
	1546894
	1546887
Abacavir / Lamivudine	614534
	602393
	602395
Abacavir / Lamivudine / Zidovudine	285028
	307650
	284620
Albendazole	199672
Atazanavir	343047
	402093
	402094
	402095
	402245
	402246
	402247
	664741
	664743
Atazanavir / Cobicistat	1601654
	1601660
	1601653
Bictegravir	1999660
Bictegravir / Emtricitabine / Tenofovir Alafenamide	1996259
	1999667
	1999673
Bumetanide	197418
Bupropion / Naltrexone / Morphine / Naltrexone	7243
Cobicistat	1306284
	1551993
	1551999
Cobicistat / Darunavir	1600704
	1600710
	1598380
Cobicistat / Darunavir / Emtricitabine / Tenofovir Alafenamide	2049671
	2049677
	1996260
Cobicistat / Elvitegravir / Emtricitabine / Tenofovir Alafenamide	1721612
	1721613
Cobicistat / Elvitegravir / Emtricitabine / Tenofovir Disoproxil	1306291
	1306292
Darunavir	460132
	643074
	643078
	670026
	794610
	824338
	824876
	831868
	850455
	1236628
	1236632
	1359269
	1359271
Delavirdine	83816
	856560
	856562
	856610
Didanosine	3364
	108287
	252995
	261322
	284183
	284184
	284185
	284499
	284988
	285027
	542059
	284498
	284500
Dolutegravir	1433868
	1796081
	1433873
	1433879
	1796077
	1796079
	1796083
Dolutegravir / Lamivudine	2122526
	2122518
	2122519
Dolutegravir / Rilpivirine	1989499
	1989500
	1989506
Doravirine	2055755
	2055760
	2055766
Doravirine / Lamivudine / Tenofovir Disoproxil	2055813
	2055808
Efavirenz	195085
	213391
	213392
	205290
	213390
	349477
	352143
Efavirenz / Emtricitabine / Tenofovir Disoproxil	1007761
	643066
	643070
Efavirenz / Lamivudine / Tenofovir Disoproxil	1008789
Elvitegravir	1306286
	1552033
	1551989
	1552035
Emtricitabine	276237
	403875
	404587
	597291
	616148
Emtricitabine / Rilpivirine / Tenofovir Alafenamide	1727492
	1741733
	1741739
Emtricitabine / Rilpivirine / Tenofovir Disoproxil	1145801
	1147334
	1147337
Emtricitabine / Tenofovir Alafenamide	1727491
	1747691
	1747697
Emtricitabine / Tenofovir Disoproxil	1008145
	476556
	639888
	1744001
Enfuvirtide	139896
	401981
	404460
Etravirine	475969
	754761
	758555
	1052658
	1052660
	1250723
Fosamprenavir	358262
	597267
	402109
	402110
	723827
Indinavir	114289
	153128
	310988
Lamivudine	152931
	152932
	199147
	199148
	205328
	213483
	213484
	242692
	349491
	352230
	68244
Lamivudine / Tenofovir Disoproxil	1598388
	2003249
Lamivudine / Zidovudine	200082
	213088
	214671
Lopinavir	195088
Lopinavir / Ritonavir	311369
	597730
	746645
	284640
	847741
	847745
	847749
Maraviroc	620216
	728223
	728225
	729201
	729203
Nelfinavir	134527
	212118
	403978
Nevirapine	53654
	199422
	211327
	213405
	1095712
	1095715
	311943
	1373745
Didanosine	419921
Raltegravir	719872
	744842
	744846
	1235588
	1235591
	1235593
	1486838
	1486841
	1924313
	1924315
Rilpivirine	1102270
	1102273
	1102277
Ritonavir	85762
	152970
	152971
	199249
	317150
	900575
	900577
Saquinavir	83395
	200105
	210201
	859863
	859865
Stavudine	59763
	152941
	152942
	152943
	152944
	153652
	313109
	315217
	313108
	313110
Tazarotene	314268
Tenofovir Alafenamide	1721603
	1858261
	1858267
Tenofovir Disoproxil	1243229
	1243328
	1243343
	349251
	352050
	1243324
	1243326
	1243346
Tipranavir	190548
	577212
	802321
Zidovudine	11413
	108396
	152772
	198352
	199663
	201907
	755298
	756209
	1163026
